# Supplementary material for: Exploring the Experiences and Perspectives of Patients With Early Breast Cancer, Caregivers, and Health Care Professionals: Italian Social Media Listening Study
Source: JMIR Cancer. 2026 Mar 24;12:e73371. doi: 10.2196/73371 (PMC13012224; doi:10.2196/73371)
Supplement: Multimedia Appendix 1 [file cancer-v12-e73371-s001.xlsx]

## Sheet: Search Terms-English
	Keywords used in combination with Early Breast Cancer
	Disease term/staging	Symptoms	Diagnosis	Types	Treatment	Drugs	Miscellaneous
	#EarlyStageBreastCancer	fibrocystic	mammogram	hormone receptor HR - Positive	mastectomy	abemaciclib	Breast Cancer group
	#earlystageBC	Cysts	MRI	HER2 -negative	reconstruction	estrogen	advocacy group
	#BreastCancerAwareness	lumpy	Ultrasound	early breast cancer	hormone therapy	trastuzumab	patient group
	#breastcancerawareness	Breast lump	biopsy	EBC	Chemo	pertuzumab	support organization
	#EarlyBreastCancerAwarenessMonth	Calcifications	Screening	Fibrocystic	prophylactic	kinase inhibitor	self help groups
	#EarlyDetection	Peeling	imaging tests	Lobular carcinoma in situ (LCIS)	Chemotherapy	Kisqali (ribociclib)	patient organisations
	#FreeScreening	atypical hyperplasia	genetic testing	BRCA1	Surgery	Olaparib (Lynparza)	forums
	breast cancer	menopause	breast biopsy	BRCA2	Radiation Therapy	Verzenio	patient forum
	BC	lump	imaging procedure	TP53	HER2-targeted therapy	Tamoxifen	association
	early stage	swelling	CT Scan	CHEK2	lumpectomy	PARP inhibitor	NATALEE
	early-stage	Thickening	X Ray	human epidermal growth factor receptor 2	ablation	Aromatase inhibitors
	locally advanced	dimpling	hormone receptor test	Invasive ductal carcinoma	biopsies	AC-TH (doxorubicin, cyclophosphamide, paclitaxel or docetaxel, trastuzumab)
	Stage I	Irritation	Vacuum-assisted biopsy	hormone receptor-positive	Axillary surgery	AC-THP (doxorubicin, cyclophosphamide, paclitaxel or docetaxel, trastuzumab, pertuzumab)
	StageI	Redness	Needle biopsy	HER2 positive or triple-negative	radiotherapy	TCH (paclitaxel or docetaxel, carboplatin, trastuzumab)
	stageIA	Nipple discharge	Needle aspiration	Ductal carcinoma in situ	Ovarian suppression	TCHP (paclitaxel or docetaxel, carboplatin, trastuzumab, pertuzumab)
	stage IA	size	Mammography	ER	(SLNB)	TH (paclitaxel, trastuzumab)
	stageIB	tender	Genomic tests	progesterone receptor	CDK4/6 inhibitor	paclitaxel and carboplatin plus pembrolizumab
	stage IB	sore		oestrogen receptor	systemic therapy	doxorubicin and cyclophosphamide plus pembrolizumab
	Ductal carcinoma in situ	scaling			biopsy	epirubicin and cyclophosphamide plus pembrolizumab
	Stage 0	crusting			dissection	Neratinib (Nerlynx)
	stage0	flaking			reconstructive	Ado-trastuzumab emtansine or T-DM1 (Kadcyla)
	stage1	breast swelling			immunotherapy	Pertuzumab, trastuzumab, and hyaluronidase–zzxf (Phesgo)
	stage 1	itchy breasts			flap	anastrozole (Arimidex)
	stage 2A	lymph nodes				exemestane (Aromasin)
	stage2A	nipple change				letrozole (Femara)
	Stage2B	puckering				bisphosphonates
	stage 2B	Nipple retraction				Pembrolizumab (Keytruda)
	intraductal carcinoma	flaky skin				Immunotherapy
	Ductal Carcinoma	Macrocalcifications				HER2-targeted therapy
		Microcalcifications				targeted therapy

## Sheet: Search Terms-Italian
		Search terms/Keywords used in combination with early breast cancer
	Disease term/staging	Symptoms	Diagnosis	Types	Treatment	Drugs	Miscellaneous
	#EarlyStageBreastCancer	fibrocistico	mammografia	recettore ormonale - Positivo	mastectomia	abemaciclib	Organizzazione
	#earlystageBC	Cisti	risonanza magnetica	HER2-negativo	ricostruzione	estrogene	Gruppo Cancro al seno
	#BreastCancerAwareness	grumoso	Ultrasuoni	cancro al seno in fase iniziale	Terapia ormonale in postmenopausa	trastuzumab	gruppo di difesa
	#breastcancerawareness	Nodulo al seno	biopsia	EBC	Estrogene	pertuzumab	gruppo di pazienti
	#EarlyBreastCancerAwarenessMonth	Calcificazioni	Screening	cancro al seno metastatico ricorrente	mastectomia profilattica	inibitore della chinasi	organizzazione di supporto
	#EarlyDetection	metastatizzare	test genetici	MBC	Chemioterapia	Kisqali (ribociclib)	forum dei pazienti
	#FreeScreening	Peeling	biopsia del seno	Fibrocistico	Chirurgia	Olaparib (Lynparza)	organizzazioni di pazienti
	tumore al seno	iperplasia atipica	Raggi X	Carcinoma lobulare in situ (LCIS)	Radioterapia	Verzenio	forum
	BC	menopausa	test dei recettori ormonali	BRCA1	Terapia mirata HER2	Terapia con tamoxifene	NATALEE
	fase iniziale	massa	Biopsia assistita da vuoto	BRCA2	Chirurgia ascellare	Terapia con inibitori PARP	MONARCHE
	fase-iniziale	rigonfiamento	Biopsia con ago	TP53	Soppressione/ablazione ovarica	Inibitori dell'aromatasi	Europa Donna
	localmente avanzato	Ispessimento	Aspirazione con ago	CHEK2	Linfedema	AC-TH (doxorubicina, ciclofosfamide, paclitaxel o docetaxel, trastuzumab)	Incontra Donna
	Carcinoma duttale in situ	fossette	Test genomici	Recettore del fattore di crescita epidermico umano 2	Terapia sistemica postoperatoria	AC-THP (doxorubicina, ciclofosfamide, paclitaxel o docetaxel, trastuzumab, pertuzumab)	Noi ci siamo
	carcinoma intraduttale	Irritazione	Ecografia	Carcinoma duttale invasivo	Biopsia del linfonodo sentinella (SLNB)	TCH (paclitaxel o docetaxel, carboplatino, trastuzumab)	C.A.O.S.
	Carcinoma duttale	Arrossamento	autopalpazione	positivo al recettore ormonale	dissezione	TCHP (paclitaxel o docetaxel, carboplatino, trastuzumab, pertuzumab)	EUSOMA
	Diagnosi precoce	Secrezione dal capezzolo	palpazione	Carcinoma duttale in situ	ricostruttivo	TH (paclitaxel, trastuzumab)	Breast Unit
	Stadio precoce	misurare	FNA	PgR	immunoterapia	paclitaxel e carboplatino più pembrolizumab	AIRC
	Mammella	tenero	Linfonodo sentinella	recettore del progesterone	Inibitore CDK4/6	doxorubicina e ciclofosfamide più pembrolizumab	Ottobre Rosa
	Ghiandola mammaria	irritato	Agobiopsia	recettore degli estrogeni	Quadrantectomia	epirubicina e ciclofosfamide più pembrolizumab	ANDOS
	neoplasia maligna	ridimensionamento	Agoaspirato	carcinoma mammario	Terapia neoadiuvante	Neratinib (Nerlynx)
	lesione della mammella	crosta		carcinoma intraduttale	Lumpectomia	Ado-trastuzumab emtansine o T-DM1 (Kadcyla)
	Carcinoma stadio I	sfaldamento		triplo negativo	Chirurgia conservativa	Pertuzumab, trastuzumab e ialuronidasi-zzxf (Phesgo)
	Carcinoma stadio II	gonfiore del seno		HER2 positivo	Terapia adiuvante	anastrozole (Arimidex)
	Luminale A	prurito al seno		HER2-	terapia endocrina	exemestane (Aromasin)
	Luminale B	linfonodi		HER2+	Dissezione ascellare	letrozole (Femara)
	Carcinoma stadio III	cambiamento del capezzolo				Pembrolizumab (Keytruda)
	Stadio I	increspature				immunoterapia
	StadioI	Retrazione del capezzolo				Terapia mirata HER2
	StadioIA	pelle squamosa				terapia mirata
	Stadio IA	Macrocalcificazioni				aderenza
	StadioIB	Microcalcificazioni				antraciclina
	Stadio IB	retrazione della cute				taxolo
	Stadio1					Terapia target
	Stadio 1					inibitore CDK4/6
	Stadio 2A
	Stadio2A
	Stadio2B
	Stadio 2B
	Stadio III
	StadioIII
	StadioIIIA
	Stadio IIIA
	StadioIIIB
	Stadio IIIB
	StadioIIIC
	Stadio IIIC
	Stadio3
	Stadio 3
	Stadio 3A
	Stadio3A
	Stadio3B
	Stadio 3B
	Stadio3C
	Stadio 3C
	carcinoma mammario

## Sheet: Inclusion-Exclusion Criteria
	Inclusion and Exclsion Criteria for the selection of posts for final analysis
		Inclusion Criteria
		Posts were considered for final analysis if they met the following conditions:
	1	Related to early breast cancer (eBC) cases, authored by:
		Patients themselves
		Caregivers
		Friends or family members
		Healthcare professionals (HCPs)
	2	Included meaningful information about eBC, such as:
		Causes and symptoms
		Diagnosis and treatment
		Disease management and outcomes (e.g., remission, recurrence, death)
		Impact on quality of life (QoL)
		Unmet needs
		Exclusion Criteria
		Posts were excluded from the final analysis if they:
	1	Did not pertain to actual patient cases
	2	Contained non-insightful content, such as:
		Simple mentions of eBC without any depth or context
	3	Included commercial or promotional content, such as:
		Buy/sell offers
		Market reports
	4	Featured non-human subjects, such as animals
	5	Were job advertisements
	6	Were duplicate links

## Sheet: Forums and Blogs
	List of Forums and Blogs
	S.No.	Forums Weblink
	1	https://forumtumore.aimac.it
	2	https://www.medicitalia.it/
	3	https://www.carenity.it/
	4	https://tristemondo.it/
	5	https://www.cefalea.it/
	6	https://www.durecomemuri.it/
	7	https://forums.investireoggi.it/
	8	https://insiemepervincere.forumfree.it/
	9	https://community.matrimonio.com
	10	https://www.quora.com/
	S.No.	Blogs Weblink
	1	https://www.caffeinamagazine.it/
	2	https://www.solospettacolo.it/
	3	http://tumoreseno.blogspot.com/
	4	https://blog.oggi.it/
	5	https://www.pinkblog.it/
